# Supplementary material for: Antimicrobial, Multidrug Resistance Reversal and Biofilm Formation Inhibitory Effect of Origanum majorana Extracts, Essential Oil and Monoterpenes
Source: Plants (Basel). 2022 May 27;11(11):1432. doi: 10.3390/plants11111432 (PMC9183178; doi:10.3390/plants11111432)
Supplement: Supplementary file 1 [file plants-11-01432-s001.zip]

Archive with 1 entries (1 files):
- plants-1695266-supplementary.pdf
